# Supplementary material for: SLIC-CAGE: high-resolution transcription start site mapping using nanogram-levels of total RNA
Source: Genome Res. 2018 Dec;28(12):1943–56. doi: 10.1101/gr.235937.118 (PMC6280763; doi:10.1101/gr.235937.118)
Supplement: Supplemental Material [file supp_gr.235937.118_Supplemental_code.zip]

Archive with 63 entries (60 files):
- Supplemental_code/
- Supplemental_code/01_pairwise_ctss_corr.R
- Supplemental_code/02_gviz_gbrowser_views.R
- Supplemental_code/03_genomic_location_tc.R
- Supplemental_code/04_distribution_iq_width.R
- Supplemental_code/05_CTSS_nucleotide_composition.R
- Supplemental_code/06_CTSS_dinucleotide_composition.R
- Supplemental_code/07_heatmaps_TA_TATA_GC.R
- Supplemental_code/08_WW_periodicity_metaplot.R
- Supplemental_code/09_tag_cluster_coverage.R
- Supplemental_code/10_H3K4me3_coverage.R
- Supplemental_code/11_CpG_island_coverage.R
- Supplemental_code/12_CAGE_RNAseq_corr.R
- Supplemental_code/13_SOM_expression_profiling.R
- Supplemental_code/14_SOM_clusters_genomic_locations.R
- Supplemental_code/15_SOM_clusters_GO_analysis.R
- Supplemental_code/16_correlation_matrices.R
- Supplemental_code/17_low_complex_simulation.R
- Supplemental_code/18_ROC_curves.R
- Supplemental_code/19_distance_domTSS_SLIC_nAnTi.R
- Supplemental_code/20_CTSSs_missing_TPM_ratios.R
- Supplemental_code/21_domTSS_init_genom_loc.R
- Supplemental_code/22_domTSS_init_TPM_strat.R
- Supplemental_code/23_nanoCAGE_XL_corr.R
- Supplemental_code/24_heatmap_similarity.R
- Supplemental_code/25_IQ_width_distrib_threshold.R
- Supplemental_code/26_TATA_box_metaplot.R
- Supplemental_code/27_CTSS_cons_correlation.R
- Supplemental_code/28_nanoCAGE_cons_corr.R
- Supplemental_code/29_CAGE_processing.R
- Supplemental_code/README.html
- __MACOSX/
- __MACOSX/Supplemental_code/
- __MACOSX/Supplemental_code/._01_pairwise_ctss_corr.R
- __MACOSX/Supplemental_code/._02_gviz_gbrowser_views.R
- __MACOSX/Supplemental_code/._03_genomic_location_tc.R
- __MACOSX/Supplemental_code/._04_distribution_iq_width.R
- __MACOSX/Supplemental_code/._05_CTSS_nucleotide_composition.R
- __MACOSX/Supplemental_code/._06_CTSS_dinucleotide_composition.R
- __MACOSX/Supplemental_code/._07_heatmaps_TA_TATA_GC.R
- __MACOSX/Supplemental_code/._08_WW_periodicity_metaplot.R
- __MACOSX/Supplemental_code/._09_tag_cluster_coverage.R
- __MACOSX/Supplemental_code/._10_H3K4me3_coverage.R
- __MACOSX/Supplemental_code/._11_CpG_island_coverage.R
- __MACOSX/Supplemental_code/._12_CAGE_RNAseq_corr.R
- __MACOSX/Supplemental_code/._13_SOM_expression_profiling.R
- __MACOSX/Supplemental_code/._14_SOM_clusters_genomic_locations.R
- __MACOSX/Supplemental_code/._15_SOM_clusters_GO_analysis.R
- __MACOSX/Supplemental_code/._16_correlation_matrices.R
- __MACOSX/Supplemental_code/._17_low_complex_simulation.R
- __MACOSX/Supplemental_code/._18_ROC_curves.R
- __MACOSX/Supplemental_code/._19_distance_domTSS_SLIC_nAnTi.R
- __MACOSX/Supplemental_code/._20_CTSSs_missing_TPM_ratios.R
- __MACOSX/Supplemental_code/._21_domTSS_init_genom_loc.R
- __MACOSX/Supplemental_code/._22_domTSS_init_TPM_strat.R
- __MACOSX/Supplemental_code/._23_nanoCAGE_XL_corr.R
- __MACOSX/Supplemental_code/._24_heatmap_similarity.R
- __MACOSX/Supplemental_code/._25_IQ_width_distrib_threshold.R
- __MACOSX/Supplemental_code/._26_TATA_box_metaplot.R
- __MACOSX/Supplemental_code/._27_CTSS_cons_correlation.R
- __MACOSX/Supplemental_code/._28_nanoCAGE_cons_corr.R
- __MACOSX/Supplemental_code/._29_CAGE_processing.R
- __MACOSX/Supplemental_code/._README.html
